# Supplementary material for: Lsm7 phase-separated condensates trigger stress granule formation
Source: Nat Commun. 2022 Jun 28;13:3701. doi: 10.1038/s41467-022-31282-8 (PMC9240020; doi:10.1038/s41467-022-31282-8)
Supplement: Supplementary file 4 — Supplementary Data 1 [file 41467_2022_31282_MOESM4_ESM.xlsx]

## Sheet: Strains and Plasmids
Yeast and bacterial strains used in this study
Strain Name	Genotype	Background/Source
BY4741	MATa his3Δ1 leu2Δ0 met15Δ0 ura3Δ0	Euroscarf, (Brachmann et al, 1998)
Rosetta 2	(DE3)pLysS	B. Burmann's lab
SGs components assay
Y7039	MATalpha can1∆::STE2pr-Sp_Leu2 lyp1∆ his3∆ leu2∆ ura3∆	BY4742 (Tong and Boone, 2007)
Y7039 ORF-GFP	ORF-GFP::HIS6 PAB1-RFP-hphMX4	This study, Y7039
SGs, PBs and localization assay
Lsm7GFP-Pab1RFP	MATa can1∆::STE2pr-Sp_Leu2 lyp1∆ his3∆ leu2∆ ura3∆ LSM7-GFP-HIS6 PAB1-RFP-hphMX4	This study, GFP collection (invitrogen)
Iki3GFP-Pab1RFP	MATa can1∆::STE2pr-Sp_Leu2 lyp1∆ his3∆ leu2∆ ura3∆ IKI3GFP-HIS6 PAB1-RFP-hphMX4	This study, GFP collection (invitrogen)
Nst1GFP-Pab1RFP	MATa can1∆::STE2pr-Sp_Leu2 lyp1∆ his3∆ leu2∆ ura3∆ NST1GFP-HIS6 PAB1-RFP-hphMX4	This study, GFP collection (invitrogen)
Dcp2GFP-Pab1RFP	MATa can1∆::STE2pr-Sp_Leu2 lyp1∆ his3∆ leu2∆ ura3∆ DCP2-GFP-HIS6 PAB1-RFP-hphMX4	This study, GFP collection (invitrogen)
Lsm1GFP-Pab1RFP	MATa can1∆::STE2pr-Sp_Leu2 lyp1∆ his3∆ leu2∆ ura3∆ LSM1GFP-HIS6 PAB1-RFP-hphMX4	This study, GFP collection (invitrogen)
Lsm2GFP-Pab1RFP	MATa can1∆::STE2pr-Sp_Leu2 lyp1∆ his3∆ leu2∆ ura3∆ LSM2GFP-HIS6 PAB1-RFP-hphMX4	This study, GFP collection (invitrogen)
Lsm3GFP-Pab1RFP	MATa can1∆::STE2pr-Sp_Leu2 lyp1∆ his3∆ leu2∆ ura3∆ LSM3GFP-HIS6 PAB1-RFP-hphMX4	This study, GFP collection (invitrogen)
Lsm4GFP-Pab1RFP	MATa can1∆::STE2pr-Sp_Leu2 lyp1∆ his3∆ leu2∆ ura3∆ LSM4GFP-HIS6 PAB1-RFP-hphMX4	This study, GFP collection (invitrogen)
Pat1GFP-Pab1RFP	MATa can1∆::STE2pr-Sp_Leu2 lyp1∆ his3∆ leu2∆ ura3∆ PAT1GFP-HIS6 PAB1-RFP-hphMX4	This study, GFP collection (invitrogen)
Pab1RFP-Lsm5eGFP	MATa his3Δ1 leu2Δ0 met15Δ0 ura3Δ0 LSM5-eGFP-HIS6 PAB1-RFP-hphMX4	This study, BY4741
Pab1RFP-Lsm6eGFP	MATa his3Δ1 leu2Δ0 met15Δ0 ura3Δ0 LSM6-eGFP-HIS6 PAB1-RFP-hphMX4	This study, BY4741
Pab1RFP ∆his3	MATa his3∆::kanMX4 can1∆::STE2pr-Sp_his5 lyp1∆ ura3∆0 leu2∆0 his3∆1 met15∆0 PAB1-RFP::hphMX4	This study, deletion collection (invitrogen)
Pab1RFP ∆lsm7	MATa lsm7∆::kanMX4 can1∆::STE2pr-Sp_his5 lyp1∆ ura3∆0 leu2∆0 his3∆1 met15∆0 PAB1-RFP-hphMX4	This study, deletion collection (invitrogen)
Pab1RFP ∆lsm1	MATa lsm1∆::kanMX4 can1∆::STE2pr-Sp_his5 lyp1∆ ura3∆0 leu2∆0 his3∆1 met15∆0 PAB1-RFP-hphMX4	This study, deletion collection (invitrogen)
Pab1RFP ∆lsm2 (TS)	LSM2-ph::kanMX4 can1∆::STE2pr-Sp_his5 lyp1∆ ura3∆0 leu2∆0 his3∆1 met15∆0 PAB1-RFP-hphMX4	This study, deletion collection (invitrogen)
Pab1RFP ∆pat1	MATa pat1∆::kanMX4 can1∆::STE2pr-Sp_his5 lyp1∆ ura3∆0 leu2∆0 his3∆1 met15∆0 PAB1-RFP-hphMX4	This study, deletion collection (invitrogen)
Pab1RFP ∆lsm6	MATa lsm6∆::kanMX4 can1∆::STE2pr-Sp_his5 lyp1∆ ura3∆0 leu2∆0 his3∆1 met15∆0 PAB1-RFP-hphMX4	This study, deletion collection (invitrogen)
Pab1RFP lsm4∆C	MATa lsm4∆C::LEU2 his3∆1 leu2∆0 met15∆0 ura3∆0 PAB1-RFP-hphMX4	This study, BY4741
Pab1RFP ∆lsm7	MATa lsm7∆::LEU2 his3∆1 leu2∆0 met15∆0 ura3∆0 PAB1-RFP-hphMX4	This study, BY4741
Pab1RFP ∆lsm1	MATa lsm1∆::kanMX4 his3∆1 leu2∆0 met15∆0 ura3∆0 PAB1-RFP-hphMX4	This study, BY4741
Pab1RFP ∆lsm1∆lsm7	MATa lsm1∆::kanMX4 lsm7∆::natMX4 his3∆1 leu2∆0 met15∆0 ura3∆0 PAB1-RFP-hphMX4	This study, BY4741
Lsm7eGFP ∆his3	MATa his3∆::kanMX4 can1∆::STE2pr-Sp_Leu2 lyp1∆ his3∆ leu2∆ ura3∆ LSM7-eGFP-HIS6	This study, deletion collection (invitrogen)
Lsm7eGFP ∆pat1	MATa pat1∆::kanMX4 can1∆::STE2pr-Sp_Leu2 lyp1∆ his3∆ leu2∆ ura3∆ LSM7-eGFP-HIS6	This study, deletion collection (invitrogen)
Lsm7eGFP ∆lsm1	MATa lsm1∆::kanMX4 can1∆::STE2pr-Sp_Leu2 lyp1∆ his3∆ leu2∆ ura3∆ LSM7-eGFP-HIS6	This study, deletion collection (invitrogen)
Lsm7mRuby2	MATa his3Δ1 leu2Δ0 met15Δ0 ura3Δ0 Lsm7-mRUBY2-kanMX4	This study, BY4741
Pbp1GFP	MATa his3∆1 leu2∆0 met15∆0 ura3∆0 PBP1-GFP-HIS6	GFP collection (invitrogen)
Pbp1GFP ∆lsm7	MATa lsm7∆::natMX4 his3∆1 leu2∆0 met15∆0 ura3∆0 PBP1-GFP-HIS6	This study, GFP collection (invitrogen)
Dcp2GFP	MATa his3∆1 leu2∆0 met15∆0 ura3∆0 DCP2-GFP-HIS6	GFP collection (invitrogen)
Dcp2GFP ∆lsm7	MATa lsm7∆::natMX4 his3∆1 leu2∆0 met15∆0 ura3∆0 DCP2-GFP-HIS6	This study, GFP collection (invitrogen)
Lsm7eGFP-Pab1RFP	MATa his3Δ1 leu2Δ0 met15Δ0 ura3Δ0 LSM7-eGFP-HIS6 PAB1-RFP-hphMX4	This study, BY4741
Lsm7eGFP-Pab1RFP ∆lsm1	MATa lsm1∆::natMX4 his3Δ1 leu2Δ0 met15Δ0 ura3Δ0 LSM7-eGFP-HIS6 PAB1-RFP-hphMX4	This study, BY4741
Pab1RFP-Dcp2GFP	MATa his3∆1 leu2∆0 met15∆0 ura3∆0 DCP2-GFP-HIS6 PAB1-RFP-hphMX4	This study, BY4741
Pab1RFP-Dcp2GFP ∆edc3	MATa edc3Δ::natMX4 his3∆1 leu2∆0 met15∆0 ura3∆0 DCP2-GFP-HIS6 PAB1-RFP-hphMX4	This study, BY4741
Lsm7GFP-Dcp2mRuby2	MATa his3∆1 leu2∆0 met15∆0 ura3∆0 Lsm7-GFP-HIS6 DCP2-mRuby2-kanMX4	This study, BY4741
Lsm7mRuby2-Dcp2GFP	MATa can1∆::STE2pr-Sp_Leu2 lyp1∆ his3∆ leu2∆ ura3∆ DCP2-GFP-HIS6 LSM7-mRUBY2-kanMX4	This study, GFP collection (invitrogen)
Lsm7mRuby2-Dcp2GFP ∆edc3	MATa edc3Δ::natMX4 can1∆::STE2pr-Sp_Leu2 lyp1∆ his3∆ leu2∆ ura3∆ DCP2-GFP-HIS6 LSM7-mRUBY2-kanMX4	This study, GFP collection (invitrogen)
Lsm7eGFP-Edc3RFP dcp2-7 (TS)	MATa DCP2-7::kanMX4 can1∆::STE2pr-Sp_Leu2 lyp1∆ his3∆ leu2∆ ura3∆ LSM7-eGFP-HIS6 EDC3-RFP-hphMX4	This study, deletion collection (invitrogen)
Lsm7eGFP-Edc3RFP ∆his3	MATa his3Δ::kanMX4 can1∆::STE2pr-Sp_Leu2 lyp1∆ his3∆ leu2∆ ura3∆ LSM7-eGFP-HIS6 EDC3-RFP-hphMX4	This study, deletion collection (invitrogen)
Lsm7-5xFlag	MATa his3Δ1 leu2Δ0 met15Δ0 ura3Δ0 Lsm7-5xFla-LEU2	This study, BY4741
Y13363	MATalpha his3Δ1 leu2Δ0 met15Δ0 ura3Δ0 pdr1::natMX pdr3::Klura3 snq2del::KI.LEU2	P. Sunnerhagen's lab
Y13363 Lsm7eGFP-Pab1RFP	MATalpha his3Δ1 leu2Δ0 met15Δ0 ura3Δ0 pdr1::natMX pdr3::Klura3 snq2del::KI.LEU2 LSM7-eGFP-HIS6 PAB1-RFP-hphMX4	This study, Y13363
Lsm7 truncations
Pab1RFP-lsm7∆39-53-GFP	MATa his3∆1 leu2∆0 met15∆0 ura3∆0 LSM7∆39-53-GFP-HIS6 PAB1-RFP-hphMX4	This study, BY4741
Pab1RFP-lsm7∆90-103-GFP	MATa his3∆1 leu2∆0 met15∆0 ura3∆0 LSM7∆90-103-GFP-HIS6 PAB1-RFP-hphMX4	This study, BY4741
Pab1RFP-lsm7∆IDR-GFP	MATa his3∆1 leu2∆0 met15∆0 ura3∆0 LSM7∆2-22-GFP-HIS6 PAB1-RFP-hphMX4	This study, BY4741
Pab1RFP-LSM7-eGFP-Spacer	MATa his3∆1 leu2∆0 met15∆0 ura3∆0 LSM7-eGFP-Spacer-LEU2 PAB1-RFP-hphMX4	This study, BY4741
Plasmids used in this study
Plasmid Name	Features	Source
P5586	Empty vector of MOBY (CEN), used in Fig. 2b	Yeast MOBY Collection, Boone lab
MOBY-LSM7	One extra copy expression of LSM7 (CEN), used in Fig. 2b and c	Yeast MOBY Collection, Boone lab
p5587	Empty vector of MOBY (2µ), used in Fig. 2h and 3c, Supplementary Fig. 2b and 2c	Yeast MOBY Collection, Boone lab
MOBY-LSM7	Multicopy expression of LSM7 (2µ), used in Fig. 3c, Supplementary Fig. 2b and 2c	Yeast MOBY Collection, Boone lab
MOBY-LSM8	Multicopy expression of LSM8 (2µ), used in Fig. 2h	Yeast MOBY Collection, Boone lab
p416GAL1-GFP-spacer	Spacer-bearing plasmid	U. Hartl's lab
pET28a-Lsm7-GFP	His tag-bearing plasmid, E.coli expression plasmid	This study
pET28a-Lsm7∆IDR-GFP	His tag-bearing plasmid, E.coli expression plasmid	This study
pET32a-Lsm7∆90-103-GFP	His tag-bearing plasmid, E.coli expression plasmid	This study
pET32a-Pab1-RFP	His tag-bearing plasmid, E.coli expression plasmid	This study
