# Supplementary material for: Lsm7 phase-separated condensates trigger stress granule formation
Source: Nat Commun. 2022 Jun 28;13:3701. doi: 10.1038/s41467-022-31282-8 (PMC9240020; doi:10.1038/s41467-022-31282-8)
Supplement: Supplementary file 5 — Supplementary Data 2 [file 41467_2022_31282_MOESM5_ESM.xlsx]

## Sheet: Sheet1
Primer name	Oligo sequence (5' to 3')
Lsm7 deletion with LEU2 marker
LSM7-Leu-Fa	GAAAGTTATTTGAGAGCAGCACTTTGTTTACTACACAGAACATTAACCAAAAAAACaactgtgggaatactcaggta
LSM7--LeuRa	TGATTTTGTTTTCAACTGTAAGGAAGGGAGTTTATATGAGATTATATTATTAAACttaagcaaggattttcttaac
LSM7-eGFP construction
Lsm7-eGFP-Fw	GGTACTATTTTGGTCTCTTTAAGTTCCGCCGAAGGTTCTGATGTACTATATATGCAAAAAATGAGCAAGGGCGAGGAGCTG
Lsm7-eGFP-Re	TGATTTGATTTTGTTTTCAACTGTAAGGAAGGGAGTTTATATGAGATTATATTATTAAACCTACAGTATAGCGACCAGCATTCA
LSM7-mRUBY2 construction
Lsm7-eGFP-Fw	GGTCTCTTTAAGTTCCGCCGAAGGTTCTGATGTACTATATATGCAAAAAatggtgtccaaaggagagg
Lsm7-eGFP-Re	gttttcaactgtaaggaagggagtttatatgagattatattattaaacCTACAGTATAGCGACCAGCATT
Lsm7 truncations construction
Lsm7GFP-Δ39/53
LSM7_F	GCGCAAGCTTACACAGAACATTAACCAAAAAAACATG
LSM7_39R	ATCAGTTGATCATAGCCGCGAATTTTAGAATCTTTATAC
LSM7_53F	GTATAAAGATTCTAAAATTCGCGGCTATGATCAACTGAT
LSM7_1-22_R1	cagctcctcgcccttgctTTTTTGCATATATAGTACATCAG
Lsm7GFP-Δ90/103
LSM7_F	GCGCAAGCTTACACAGAACATTAACCAAAAAAACATG
LSM7_90R	ATCAGAACCTTCGGCGGATAGCTTTCTTGCGTTTTT
LSM7_103F	AAAAACGCAAGAAAGCTATCCGCCGAAGGTTCTGAT
LSM7_1-22_R1	cagctcctcgcccttgctTTTTTGCATATATAGTACATCAG
Lsm7GFP-Δ1/22
LSM7_1-22_F	GCGCAAGCTTACACAGAACATTAACCAAAAAAACATGAAAAGAGAAGCTATTCTGGA
LSM7_1-22_R1	cagctcctcgcccttgctTTTTTGCATATATAGTACATCAG
For LSM7GFP
LSM7_GFP_F	CTGATGTACTATATATGCAAAAAagcaagggcgaggagctg
LSM7_GFP_R	gataggatccttacttgtacagctc
LSM7-eGFP-Spacer construction
Spacer amplification
Spacer-Fw	acgcGTCGACATGTCTTTGAACGACTTTCA
Spacer-Re	aaGGCGCGCCTTAATCGTTAACAACTTCGTCA
Spacer insertion into pRS415-Leu2
Spacer-Leu2-Fa	TGCCTTGATCAAGGAACAGGAAGAAGAAGTGGATGACGAAGTTGTTAACGATTAAaactgtgggaatactcagg
Spacer-Leu2-Ra	cggcatcaacatgacccatgaaaattaaagaaacgtgatctttaccaccaaacatttaagcaaggattttcttaac
eGFP-Spacer-Leu2 amplification
GFP-Spacer-Leu Fa	GCTGGAGTTCGTGACCGCCGCCGGGATCACTCTCGGCATGGACGAGCTGTACAAGATGTCTTTGAACGACTTTC
GFP-Spacer-Leu Re	TGATTTTGTTTTCAACTGTAAGGAAGGGAGTTTATATGAGATTATATTATTAAACttaagcaaggattttcttaac
Lsm7-5xFlag
Lsm7-5xFlag Fa	GGTCTCTTTAAGTTCCGCCGAAGGTTCTGATGTACTATATATGCAAAAAgactataaggatgatgacgacaaggaattc
Lsm7-5xFlag Ra	GTTTTCAACTGTAAGGAAGGGAGTTTATATGAGATTATATTATTAAACctattaagcaaggattttcttaacttct
Lsm7 deletion with NatMX4 marker
Lsm7del_Fw	TTTGAGAGCAGCACTTTGTTTACTACACAGAACATTAACCAAAAAAACACATGGAGGCCCAGAATACCC
Lsm7del_Re	GTTTTCAACTGTAAGGAAGGGAGTTTATATGAGATTATATTATTAAACCAGTATAGCGACCAGCATTCAC
Edc3 deletion with NatMX4 marker
Edc3del_Fw	CAAATCCATGCTCTCAAGACAATACAGTAATTCGTAAAAGAAACCATAACATGGAGGCCCAGAATACCC
Edc3del_Re	CGTATGCTTATACGTATGTATCCAGTTTAGGCTAAAGTAATTCTTGGTCAGTATAGCGACCAGCATTCAC
Lsm1 deletion with NatMX4 marker
Lsm1del_Fw	AAAACCTATAAAAGAAAGCAGCCCTCGAATCGAATTAATTCACCAAAAACATGGAGGCCCAGAATACCC
Lsm1del_Re	TGAGAGTTTACTCCAGGATATATGTTGGTAGTATTGTGTTTTTCTTTCCAGTATAGCGACCAGCATTCAC
EDC3-RFP construction
Edc3RFP_Fw	GATCTTTTCGTCACTGACGGGTCCCTGCTATTAGATTTGgcctcctccgaggacgtcatc
Edc3RFP_Re	CTTATACGTATGTATCCAGTTTAGGCTAAAGTAATTCTTGGTTTACagtatagcgaccagcattca
LSM5-eGFP construction
Lsm5eGFP_Fw	ATCCTTGTGCCAGGCGGCAAAAAGACCCCTACGGAGGCGTTGCGTACGCTGCAGGTCGAC
Lsm5eGFP_Re	TTTTTTTTAGATGCACTATACAAATTCGCGTTAATTTTTGCCTTTTTAATCGATGAATTCGAGCTC
LSM6-eGFP construction
Lsm6eGFP_Fw	GTCTTTTTGAGGGGCACGCAGGTCATGTATATCAGTGAACAAAAAATACGTACGCTGCAGGTCGAC
Lsm6eGFP_Re	CCAACTTGCTCATTCCTACATATTAATCCATTAGAGGAGATAAGTCTAATCGATGAATTCGAGCTC
lsm4ΔC construction
lsm4ΔC_Fw	GTTTATCAAATTGCAAGATAATATAATTGACAAGGTCAAGaactgtgggaatactcaggta
lsm4ΔC_Re	TATTTATATATGTACATAATTATTATAATACAAAATTTGTttaagcaaggattttcttaac
Pab1RFP construction
PablRFP_Fw	CAACACTACAAAGAAGCTTCTGCTGCCTATGAGTCTTTCAAAAAGGAGCAAGAACAACAAACTGAGCAAGCTTAA
PablRFP_Re	AAGGGAAGGGAGAAAAAAAAGATGATAAGTTTGTTGAGTAGGGAAGTAGGTGATTACATAGAGCA
Primers for protein expression
pET28a-Lsm7-GFP construction
Lsm7-GFP-Fw	ATTC CAT ATGCATCAGC AACACTCC AAATCAGAGAAC AAACCACAA
Lsm7-GFP-Re	CCGG CTCGAG TTATTTGTATAGTTCGTCCATAC
pET28a-Lsm7∆IDR-GFP construction
Lsm7∆1-22-GFP-Fw	GGTGCC GCGCGGCAGC CATATG AAAAGAGA AGCTATTCTGGATT
Lsm7∆1-22-GFP-Re	GGTGGTGGTGGTGGTG CTCGAG TTATTTGTATAGTTCAT
pET32a-Lsm7∆90-103-GFP construction
Lsm7∆90-103-GFP-Fw	ACGACGACGACAAGGCCATG CATCAGC AACACTCC AAATCAGAGAAC AAACCACAAC
Lsm7∆90-103-GFP-Re	GACGGAGCTCGAATTCGGATCC TTACTTGTACAGCTCGTCCAT
pET32a-Pab1-RFP construction
Pab1-RFP-Fw	ACGACGACGACAAGGCCATG GCTGATA TTACTGATAA GACA
Pab1-RFP-Re	GACGGAGCTCGAATTCGGATCC TTACAGGAACAGGTGGTGGCGG
