# Supplementary material for: Lsm7 phase-separated condensates trigger stress granule formation
Source: Nat Commun. 2022 Jun 28;13:3701. doi: 10.1038/s41467-022-31282-8 (PMC9240020; doi:10.1038/s41467-022-31282-8)
Supplement: Supplementary file 6 — Supplementary Data 3 [file 41467_2022_31282_MOESM6_ESM.xlsx]

## Sheet: Hits from the screen
ORF Name	GFP foci ratio	RFP foci ratio	Colocalization /GFP foci	Colocalization /RFP foci	GENE NAME	Normal localization (other than cytoplasmic)	Manually constructed strain (not included in the screen)
YOL149W	39.7436	29.4872	64.5161	86.9565	DCP1
YNL118C	43.1535	29.8755	59.6154	86.1111	DCP2
YGR162W	18.3206	27.4809	87.5	82.3333	TIF4631
YGR178C	38.0645	18.2903	41.4286	81.6061	PBP1		Constructed strain
YDR293C	20.4545	26.7045	77.7778	79.5745	SSD1
YLR384C	32.4841	43.3628	88.2353	72.5806	IKI3
YOL139C	10.3774	13.2075	90.9091	71.4286	CDC33/EIF4E
YNL147W	32.9787	36.7021	79.0323	71.0145	LSM7
YBL032W	67.0996	56.71	60	70.9924	HEK2
YMR080C	29.3839	36.9668	87.0968	69.2308	NAM7
YHL034C	50.5155	54.6392	73.4694	67.9245	SBP1
YGL049C	27.957	35.6643	84.6154	66.6667	TIF4632
YML117W	25.4717	31.1321	66.6667	64.5455	NAB6
YNL016W	24.1379	43.3628	90.4762	63.3333	PUB1
YER146W	50.1257	20.5674	24.7739	60.7068	LSM5		Constructed strain
YNL091W	18.0645	21.2903	71.4286	60.6061	NST1
YDR378C	52.7568	21.3891	24.0301	59.018	LSM6		Constructed strain
YEL015W	34.2466	28.7671	48	57.1429	EDC3
YGL153W	69.9029	31.068	25	56.25	PEX14	peroxisome
YML017W	8.94309	11.3821	81.8182	54.2857	PSP2
YKL152C	36.8056	42.0139	58.4906	51.2397	GPM1
YLR025W	55.5556	33.3333	30	50	SNF7	punctate composite
YGR074W	21.7105	29.6053	66.6667	48.8889	SMD1	Nucleas
YGR094W	14.0496	17.3554	58.8235	47.619	VAS1
YER112W	32.971	38.0435	53.8462	46.6667	LSM4
YBR094W	11.5044	13.2743	53.8462	46.6667	YBR094W
YDR517W	49.635	9.48905	8.82353	46.1538	GRH1	punctate composite
YOR069W	45.7143	45.7143	43.75	43.75	VPS5	endosome
YML028W	82.5397	22.2222	11.5385	42.8571	TSA1
YFR051C	31.3953	22.093	29.6296	42.1053	RET2	Golgi
YLR208W	80.7692	32.6923	16.6667	41.1765	SEC13	ER to Golgi
YLR438C-A	33.7662	45.4545	53.8462	40	LSM3
YNL055C	29.4118	9.80392	13.3333	40	POR1
YDL099W	28.1553	25.2427	34.4828	38.4615	YDL099W	punctate composite
YLR449W	75	23.8636	12.1212	38.0952	FPR4	nucleolus
YFL045C	30.137	41.0959	50	36.6667	SEC53	nucleus/cytoplasm
YIL076W	40	22.2222	19.4444	35	SEC28	Golgi
YFL024C	32.1739	27.8261	29.7297	34.375	PAT1
YPL246C	40.5063	22.7848	18.75	33.3333	RBD2	Golgi
YLR266C	13.7778	22.6667	51.6129	31.3725	PDR8	nucleus/cytoplasm
YMR134W	30.9859	40.8451	40.9091	31.0345	YMR134W	ER
YGL061C	87.5	35.4167	11.9048	29.4118	DUO1	spindle pole
YNL287W	35.6164	23.2877	19.2308	29.4118	SEC21	Golgi
YPL104W	45.8333	42.7083	27.2727	29.2683	MSD1	mitochondrial
YBL026W	22.1239	34.5133	60	28.4615	LSM2
YJL210W	34.2105	23.6842	19.2308	27.7778	PEX2	peroxisome
YER053C	33.3333	30	25	27.7778	YER053C	mitochondrial
YJL124C	15.3257	33.3333	60	27.5862	LSM1
YGL065C	30.1075	31.1828	28.5714	27.5862	ALG2	ER
YDR016C	83.6957	48.913	15.5844	26.6667	DAD1	spindle pole
YBR080C	44.4444	35.5556	20	25	SEC18	Golgi
YOR232W	37.3984	41.4634	26.087	23.5294	MGE1
YDL042C	22.1311	35.2459	37.037	23.2558	SIR2	nuclear periphery
YNL214W	31.3953	20.9302	14.8148	22.2222	PEX17	peroxisome
YJR098C	25	26.4706	23.5294	22.2222	YJR098C
YDR497C	17.757	21.4953	26.3158	21.7391	ITR1	vacuole/cell periphery
YDR379W	19.7628	33.2016	36	21.4286	RGA2
YMR319C	16.9492	32.2034	40	21.0526	FET4	vacuole/cell periphery
YGR055W	15.3846	20.8791	28.5714	21.0526	MUP1	vacuole
YFR004W	28.0992	37.1901	26.4706	20	RPN11	nucleus/cytoplasm
YAL012W	13.6752	41.453	56.25	18.5567	CYS3
YLR429W	38.3929	24.1071	11.6279	18.5185	CRN1	punctate composite
YMR313C	40.6977	31.3953	14.2857	18.5185	TGL2	punctate composite/lipid particle
YMR117C	36.5854	32.9268	16.6667	18.5185	SPC24	spindle pole
YPL255W	75.7009	36.4486	8.64198	17.9487	BBP1	spindle pole
YKL052C	90.3226	36.5591	7.14286	17.6471	ASK1	spindle pole
YGL200C	56.4103	21.7949	6.81818	17.6471	EMP24	punctate composite
YJR010W	32.1839	19.5402	10.7143	17.6471	MET3
YKR083C	84.375	53.125	11.1111	17.6471	DAD2	spindle pole
YMR055C	24.2038	36.3057	26.3158	17.5439	BUB2	spindle pole
YGR105W	16.0305	30.5344	33.3333	17.5	VWA21	vacuole
YDR353W	58.0357	43.75	12.3077	16.3265	TRR1	nucleus/cytoplasm
YDR502C	28.877	26.738	14.8148	16	SAM2
YDR516C	19.6262	30.8411	23.8095	15.1515	EMI2
YPR145W	87.8261	17.3913	2.9703	15	ASN1
YBL086C	18.8034	34.188	27.2727	15	YBL086C	cell periphery
YKL139W	23.8806	29.8507	18.75	15	CTK1	nucleus/cytoplasm
YPL124W	28.3186	41.5929	21.875	14.8936	SPC29	spindle pole
YDR225W	53.5714	48.2143	13.3333	14.8148	HTA1	vacuole
YNL297C	34.0206	36.0825	15.1515	14.2857	MON2	punctate composite
YHR111W	32.9897	36.0825	15.625	14.2857	UBA4
YBL111C	9.01288	24.0343	38.0952	14.2857	YBL111C
YKL157W	16.5468	40.6475	34.7826	14.1593	APE2
YKR031C	39.2	74.4	26.5306	13.9785	SPO14
YGR167W	48.4581	18.9427	5.45455	13.9535	CLC1	punctate composite/Golgi
YOR375C	44.5255	37.2263	11.4754	13.7255	GDH1	nucleus/cytoplasm
YFL044C	20.4545	42.0455	27.7778	13.5135	YFL044C	nucleus/cytoplasm
YJR110W	19.7802	32.967	22.2222	13.3333	YJR110W
YMR168C	24.7934	31.405	16.6667	13.1579	CEP3	microtubule
YLL024C	49.5146	22.3301	5.88235	13.0435	SSA2	nucleus/cytoplasm
YLR189C	32.7103	43.9252	17.1429	12.766	UGT51
YKR001C	91.4634	39.0244	5.33333	12.5	VPS1	punctate composite/endosome
YKR092C	92.7632	26.9737	3.5461	12.1951	SRP40	nucleus
YMR216C	5.18868	19.3396	45.4545	12.1951	SKY1
YMR295C	16.8142	37.1681	26.3158	11.9048	YMR295C	cell periphery/bud
YGR091W	12.9213	28.6517	26.087	11.7647	PRP31	nucleus/cytoplasm
YDR238C	42.0455	29.5455	8.10811	11.5385	SEC26	Golgi
YOL100W	25.5474	32.1168	14.2857	11.3636	PKH2
YJL050W	15.8371	32.1267	22.8571	11.2676	MTR4	nucleolus
YPR131C	25.9434	41.9811	18.1818	11.236	NAT3
YDL145C	41.2371	46.3918	12.5	11.1111	COP1	Golgi
YDR350C	38.4615	34.6154	10	11.1111	TCM10
YDR320C-A	48.5623	46.9649	10.5263	10.8844	DAD4	spindle pole
YOR275C	27.8261	32.1739	12.5	10.8108	RIM20	nucleus/cytoplasm
YFL047W	11.1675	24.3655	22.7273	10.4167	RGD2	cell periphery
YHR131C	9.52381	47.619	50	10	YHR131C
YDL058W	33.3333	34.4729	10.2564	9.91736	USO1	punctate composite
YMR164C	8.24742	31.9588	37.5	9.67742	MSS11
YER002W	26.9841	33.3333	11.7647	9.52381	NOP16	nucleolus
YMR058W	5.42986	33.9367	58.3333	9.33333	FET3	cell periphery/ER
YDR367W	13.3929	77.6786	53.3333	9.1954	YDR367W	punctate composite
YMR092C	25	40.7407	14.8148	9.09091	AIP1	punctate composite
YOL147C	69.6429	30.3571	3.84615	8.82353	PEX11	peroxisome
YBL007C	34.6939	41.4966	9.80392	8.19672	SLA1	cytoplasm
YOR160W	37.5	45.5357	9.52381	7.84314	MTR10	nucleus/cytoplasm
YBL097W	10.9804	20	14.2857	7.84314	BRN1	nucleus
YLR131C	3.4632	22.0779	50	7.84314	ACE2	nucleus/cytoplasm
YOR284W	44.9275	56.1594	9.67742	7.74194	HUA2	punctate composite
YML081W	7.48663	41.7112	42.8571	7.69231	YML081W	nucleus
YMR288W	21.8274	34.0102	11.6279	7.46269	HSH155	nucleus/cytoplasm
YJR112W	36.5169	45.5056	9.23077	7.40741	NNF1	spindle pole
YOR156C	16.9742	29.8893	13.0435	7.40741	NFI1	nucleus/cytoplasm
YBR233W-A	69.5652	90.2174	9.375	7.22892	DAD3	spindle pole
YBR234C	32.4873	57.3604	12.5	7.07965	ARC40	punctate composite
YOR230W	61.5894	37.7483	4.30108	7.01754	WTM1	anti-nucleolar nucleus
YOR227W	18.2927	34.7561	13.3333	7.01754	YOR227W
YDR495C	28.6517	49.4382	11.7647	6.81818	VPS3	punctate composite
YOR124C	16.5975	37.7593	15	6.59341	UBP2
YDR001C	6.93642	28.3237	25	6.12245	NTH1
YJL168C	5.91133	25.1232	25	5.88235	SET2	nucleus
YNL123W	28.4091	40.3409	8	5.6338	YNL123W	nucleus
YLR257W	18.6916	16.8224	5	5.55556	YLR257W
YGL206C	16.3569	47.2119	15.9091	5.51181	CHC1	Golgi
YKR010C	8.99281	13.3094	8	5.40541	TOF2	nucleolus
YHR015W	38.2353	55.8824	7.69231	5.26316	MIP6
YLR260W	12.6697	26.6968	10.7143	5.08475	LCB5
YPR128C	33.9286	37.5	5.26316	4.7619	ANT1	peroxisome
YPL010W	36.9565	45.6522	5.88235	4.7619	RET3	punctate composite
YDR170W-A	12.2066	30.9859	11.5385	4.54545	YDR170W-A	punctate composite
YKR029C	7.97546	26.9939	15.3846	4.54545	SET3	nucleus
YHR066W	36.3636	29.0043	3.57143	4.47761	SSF1	nucleolus
YGR097W	17.8808	44.3709	11.1111	4.47761	ASK10
YHR119W	19.403	50	11.5385	4.47761	SET1
YDL167C	8.86076	19.4093	9.52381	4.34783	NRP1
YKR086W	26.2136	45.6311	7.40741	4.25532	PRP16	nucleus/cytoplasm
YER056C	19.6429	41.9643	9.09091	4.25532	FCY2	vacuole
YMR218C	30.7692	41.8803	5.55556	4.08163	TRS130	Golgi
YKL105C	17.094	43.1624	10	3.9604	YKL105C
YNL257C	18.9542	49.6732	10.3448	3.94737	SIP3
YKL197C	23.6607	34.375	5.66038	3.8961	PEX1	peroxisome
YMR109W	31.4961	41.7323	5	3.77358	MYO5	punctate composite
YBR170C	11.7978	32.0225	9.52381	3.50877	NPL4	nucleus/cytoplasm
YDR229W	34.0067	29.9663	2.9703	3.37079	IVY1	vacuolar membrane
YLR058C	85.0299	36.5269	1.40845	3.27869	SHM2	nucleus/cytoplasm
YGL060W	13.1148	25.4098	6.25	3.22581	YBP2
YOR283W	13.4021	31.9588	7.69231	3.22581	YOR283W	nucleus/cytoplasm
YPR049C	17.4194	40.6452	7.40741	3.1746	CVT9	punctate composite
YMR308C	34.3066	47.4453	4.25532	3.07692	PSE1	nucleus/cytoplasm
YGL013C	15.5844	46.3203	8.33333	2.80374	PDR1	nucleus
YKL129C	28.1437	43.7126	4.25532	2.73973	MYO3	punctate composite
YDL171C	26.4151	36.7925	3.57143	2.5641	GLT1
YNL250W	29.7521	42.1488	2.77778	1.96078	RAD50	nucleus/cytoplasm
YLR149C	10.7884	29.4606	3.84615	1.40845	YLR149C
