# Supplementary material for: Lsm7 phase-separated condensates trigger stress granule formation
Source: Nat Commun. 2022 Jun 28;13:3701. doi: 10.1038/s41467-022-31282-8 (PMC9240020; doi:10.1038/s41467-022-31282-8)
Supplement: Supplementary file 9 — Source Data [file 41467_2022_31282_MOESM9_ESM.zip › Source data.xlsx]

## Sheet: Figure 1b
	Sbp1-GFP Pab1-RFP
	clone #1	clone #2	clone #3	clone #4		Mean	SD
Colocalization rate(%)	66.5158	52.6596	64.5914	66.4151		62.5455	6.64968
	Ssd1-GFP Pab1-RFP
	clone #1	clone #2	clone #3	clone #4		Mean	SD
Colocalization rate(%)	81.6876	72.6708	79.6421	69.0435		75.761	5.91218
	Dcp1-GFP Pab1-RFP
	clone #1	clone #2	clone #3	clone #4		Mean	SD
Colocalization rate(%)	81.7091	82.8499	86.3813	81.4626		83.1007	2.26901
	Dcp2-GFP Pab1-RFP
	clone #1	clone #2	clone #3	clone #4		Mean	SD
Colocalization rate(%)	90.1309	87.9442	79.8405	86.253		86.0422	4.4287
	Hek2-GFP Pab1-RFP
	clone #1	clone #2	clone #3	clone #4		Mean	SD
Colocalization rate(%)	63.5514	69.6809	60.5096	61.9632		63.9262	4.03251
	Nam7-GFP Pab1-RFP
	clone #1	clone #2	clone #3	clone #4		Mean	SD
Colocalization rate(%)	67.1642	59.0717	66.4894	70.3518		65.7693	4.77216
	Nst1-GFP Pab1-RFP
	clone #1	clone #2	clone #3	clone #4		Mean	SD
Colocalization rate(%)	64.6766	65.9794	61.35	70.18		65.5465	4.17115
	Lsm7-GFP Pab1-RFP
	clone #1	clone #2	clone #3	clone #4		Mean	SD
Colocalization rate(%)	85	86.2069	90.9091	89.2157		87.8329	2.71074
	Iki3-GFP Pab1-RFP
	clone #1	clone #2	clone #3	clone #4		Mean	SD
Colocalization rate(%)	71.35	65.9722	77.4	71.8		71.6306	6.93287
	Nab6-GFP Pab1-RFP
	clone #1	clone #2	clone #3	clone #4		Mean	SD
Colocalization rate(%)	70.0935	64.8936	76.1194	73.7931		71.2249	4.89616
	eIF4E-GFP Pab1-RFP
	clone #1	clone #2	clone #3	clone #4		Mean	SD
Colocalization rate(%)	79.8561	78.6096	79.8165	84.5161		80.6996	2.60929
	Pub1-GFP Pab1-RFP
	clone #1	clone #2	clone #3	clone #4		Mean	SD
Colocalization rate(%)	76.0684	82.0312	88.0795	81.1321		81.8278	4.92544
	Tif4632-GFP Pab1-RFP
	clone #1	clone #2	clone #3	clone #4		Mean	SD
Colocalization rate(%)	87.4016	92.233	87.5912	93.3775		90.1508	3.10143
	Tif4631-GFP Pab1-RFP
	clone #1	clone #2	clone #3	clone #4		Mean	SD
Colocalization rate(%)	93.8144	94.5946	91.2409	93.8462		93.374	1.46708

## Sheet: Figure 1d
		Clone #1 (317 cells)	Clone #2 (227 cells)	Clone #3 (211 cells)	Mean	SD
	Co-localization (%)	85	86.2069	90.9091	87.372	3.12209

## Sheet: Figure 1e
1	First incubated with anti-GFP to probe Lsm7-GFP
	Primary Ab	anti-GFP
	rabbit anti-GFP (Abcam, ab6556)
	polyclonal	1 in 5000
	Secondary Ab
	goat anti-rabbit Dylight 650 (lnvitrogen, #84546)
	https://www.thermofisher.com/antibody/product/Goat-anti-Rabbit-IgG-H-L-Secondary-Antibody-Polyclonal/84546
	polyclonal	1 in 5000												Marker	Precision Plus Protein Dual Color Standards #1610374
2	Re-incubated with anti-Pgk1 after stripping
	Primary Ab	anti-PGK1
	mouse anti-Pgk1 (Invitrogen, #459250)
	Monoclonal	1 in 1000
	Secondary Ab
	HRP conjugated goat anti-mouse lgG (H+L) (lnvitrogen, #62-6520)
	polyclonal	1 in 5000

## Sheet: Figure 2a
		his3Δ										lsm7Δ
		Clone #1	Clone #2	Clone #3	Clone #4	Clone #5	Clone #6	Clone #7	Mean	SD		Clone #1	Clone #2	Clone #3	Clone #4	Clone #5	Clone #6	Clone #7	Mean	SD	P Value
	Pab1RFP granule+ cells	157	145	160	92	99	97	81				68	60	46	46	48	45	41
	Total cells	305	310	361	213	222	250	207				350	346	266	203	238	225	210
	SG (%)	51.4754	46.7742	44.3213	43.1925	44.5946	38.8	39.1304	44.0412	4.38611		19.4286	17.341	17.2932	22.6601	20.1681	20	19.5238	19.49	1.836	<0.0001 (****)

## Sheet: Figure 2b
				BY4741-Vector									BY4741-MOBY-LSM7
				clone #1	clone #2	clone #3	clone #4	clone #5	clone #6	Mean	SD		clone #1	clone #2	clone #3	clone #4	clone #5	clone #6	Mean	SD		P Value
		2-DG 2hrs	Pab1-RFP+ cells	160	189	211	196	181	169				326	336	251	234	280	278
			Total cells	331	358	423	459	333	301				361	351	303	309	302	301
			SG(%)	48.3384	52.7933	49.8818	42.7015	54.3544	56.1462	50.7026	4.85014		90.3047	95.7265	82.8383	75.7282	92.7152	92.3588	88.2786	7.52355		1.23072e-06
				BY4741+Vector									BY4741+MOBY-LSM7
				Clone #1	Clone #2	Clone #3	Clone #4	Clone #5	Clone #6	Mean	SD		Clone #1	Clone #2	Clone #3	Clone #4	Clone #5	Clone #6	Mean	SD		P Value
		Unstressed	Pab1RFP granule+ cells	1	0	3	5	2	3				2	1	0	3	2	1
			Total cells	234	201	288	244	228	215				218	222	203	259	280	220
			SG (%)	0.42735	0	1.04167	2.04918	0.877193	1.39535	0.965123	0.720351		0.917431	0.45045	0	1.1583	0.714286	0.454545	0.615836	0.406827		0.3317 (ns)

## Sheet: Figure 2c
1
Primary Ab
rabbit anti-RFP (Abcam, ab62341)
polyclonal	1 in 2000
Secondary Ab
goat anti-rabbit Dylight 650 (lnvitrogen, #84546)
https://www.thermofisher.com/antibody/product/Goat-anti-Rabbit-IgG-H-L-Secondary-Antibody-Polyclonal/84546
polyclonal	1 in 5000
2
Primary Ab	mouse anti-Pgk1 (Invitrogen, #459250)															Marker	Precision Plus Protein Dual Color Standards #1610374
mouse anti-Pgk1 (Invitrogen, #459250)	anti-PGK1
Monoclonal	1 in 1000
Secondary Ab
HRP conjugated goat anti-mouse lgG (H+L) (lnvitrogen, #62-6520)
polyclonal	1 in 5000

## Sheet: Figure 2d
Glu- 2h	his3Δ						Mean	SD		lsm7Δ						Mean	SD
	clone #1	clone #2	clone #3	clone #4	clone #5	clone #6				clone #1	clone #2	clone #3	clone #4	clone #5	clone #6				P Value
Pab1-RFP+ cells	72	92	76	96	71	72				51	33	41	34	39	56
Total cells	304	331	403	469	363	445				385	381	443	369	305	471
SG(%)	23.6842	27.7946	18.8586	20.4691	19.5592	16.1798	21.0909	4.08655		13.2468	8.66142	9.25508	9.21409	12.7869	11.8896	10.8423	2.0291		0.000261013
Stationary phase	his3Δ						Mean	SD		lsm7Δ						Mean	SD
	clone #1	clone #2	clone #3	clone #4	clone #5	clone #6				clone #1	clone #2	clone #3	clone #4	clone #5	clone #6				P Value
Pab1-RFP+ cells	90	99	133	96	91	74				47	39	50	44	83	53
Total cells	341	388	453	319	323	322				360	355	333	379	462	371
SG(%)	26.393	25.5155	29.3598	30.094	28.1734	22.9814	27.0862	2.65314		13.0556	10.9859	15.015	11.6095	17.9654	14.2857	13.8195	2.5429		4.84792e-06
1% NaN3	his3Δ						Mean	SD		lsm7Δ						Mean	SD
	clone #1	clone #2	clone #3	clone #4	clone #5	clone #6				clone #1	clone #2	clone #3	clone #4	clone #5	clone #6				P Value
Pab1-RFP+ cells	260	232	311	308	225	249				331	327	285	298	277	352
Total cells	330	308	411	412	304	301				367	421	308	379	305	388
SG(%)	78.7879	75.3247	75.6691	74.7573	74.0132	82.7243	76.8794	3.29865		90.1907	77.6722	92.5325	78.628	90.8197	90.7216	86.7608	6.72287		0.05189
44℃ 15min	his3Δ						Mean	SD		lsm7Δ						Mean	SD
	clone #1	clone #2	clone #3	clone #4	clone #5	clone #6				clone #1	clone #2	clone #3	clone #4	clone #5	clone #6				P Value
Pab1-RFP+ cells	169	244	211	239	189	133				244	153	219	236	222	223
Total cells	307	351	333	444	343	301				355	307	421	333	408	301
SG(%)	55.0489	69.5157	63.3634	53.8288	55.102	44.186	56.8408	8.70224		68.7324	49.8371	52.019	70.8709	54.4118	74.0864	61.6596	10.7195		0.412625

## Sheet: Figure 2e
	Pab1RFP-Lsm7GFP
	Clone #1 (317 cells)	Clone #2 (227 cells)	Clone #3 (211 cells)	Mean	SD
Co-localization (%)	85	86.2069	90.9091	87.372	3.12209
	Pab1RFPxLsm1GFP
	Clone #1 (301 cells)	Clone #2 (366 cells)	Clone #3 (346 cells)	Mean	SD	P Value
Co-localization (%)	26.3158	45.4545	46.4789	39.42	11.36	<0.0001 (****)
	Pab1RFPxLsm2GFP
	Clone #1 (353 cells)	Clone #2 (358 cells)	Clone #3 (361 cells)	Mean	SD	P Value
Co-localization (%)	48.8889	41.6667	47.7064	46.09	3.874	<0.0001 (****)
	Pab1RFPxLsm3GFP
	Clone #1 (357 cells)	Clone #2 (206 cells)	Clone #3 (233 cells)	Mean	SD	P Value
Co-localization (%)	62.8205	51.6129	59.3023	57.91	5.732	0.0007 (***)
	Pab1RFPxLsm4GFP
	Clone #1 (224 cells)	Clone #2 (221 cells)	Clone #3 (273 cells)	Mean	SD	P Value
Co-localization (%)	51.1628	66.6667	48.3871	55.41	9.851	0.0003 (***)
	Pab1RFPxLsm5eGFP
	Clone #1 (233 cells)	Clone #2 (223 cells)	Clone #3 (203 cells)	Mean	SD	P Value
Co-localization (%)	61.2903	52.8302	68	60.71	7.602	0.0018 (**)
	Pab1RFPxLsm6eGFP
	Clone #1 (278 cells)	Clone #2 (200 cells)	Clone #3 (334 cells)	Mean	SD	P Value
Co-localization (%)	61.2903	57.1429	58.6207	59.018	2.10208	0.001 (***)
	Pab1RFPxPat1GFP
	Clone #1 (263 cells)	Clone #2 (289 cells)	Clone #3 (256 cells)	Mean	SD	P Value
Co-localization (%)	56.8182	60	71.4286	62.75	7.683	0.0036 (**)

## Sheet: Figure 2f
		his3Δ
		Clone #1	Clone #2	Clone #3	Clone #4	Clone #5	Clone #6	Clone #7	Mean	SD
	Pab1RFP granule+ cells	157	145	160	136	99	97	81
	Total cells	305	310	361	316	222	250	207
	SG (%)	51.4754	46.7742	44.3213	43.038	44.5946	38.8	39.1304	44.0191	4.39147
		lsm1Δ
		Clone #1	Clone #2	Clone #3	Clone #4	Clone #5	Clone #6	Clone #7	Mean	SD	P Value
	Pab1RFP granule+ cells	63	39	61	100	48	58	76
	Total cells	236	221	272	348	230	300	245
	SG (%)	26.6949	17.6471	22.4265	28.7356	20.8696	19.3333	31.0204	23.8182	5.05234	<0.0001 (****)
		lsm2Δ (TS)
		Clone #1	Clone #2	Clone #3	Mean	SD	P Value
	Pab1RFP granule+ cells	55	81	44
	Total cells	206	205	211
	SG (%)	26.699	39.5122	20.8531	29.0214	9.54389	0.3105 (ns)
		lsm4ΔC
		Clone #1	Clone #2	Clone #3	Clone #4	Clone #5	Mean	SD	P Value
	Pab1RFP granule+ cells	120	96	99	103	93
	Total cells	205	213	224	203	208
	SG (%)	58.5366	45.0704	44.1964	50.7389	44.7115	48.65	6.129	0.5875 (ns)
		lsm6Δ
		Clone #1	Clone #2	Clone #3	Clone #4	Clone #5	Clone #6	Mean	SD	P Value
	Pab1RFP granule+ cells	104	154	129	97	72	98
	Total cells	241	280	301	208	209	202
	SG (%)	43.1535	55	42.8571	46.6346	34.4498	48.5149	45.1	6.845	0.9983 (ns)
		pat1Δ
		Clone #1	Clone #2	Clone #3	Clone #4	Clone #5	Clone #6	Clone #7	Mean	SD	P Value
	Pab1RFP granule+ cells	68	84	53	83	70	63	74
	Total cells	471	371	262	300	328	205	206
	SG (%)	14.4374	22.6415	20.229	27.6667	21.3415	30.7317	35.9223	24.71	7.21054	0.0006 (***)

## Sheet: Figure 2g
	lsm1Δ										lsm1Δlsm7Δ
	Clone #1	Clone #2	Clone #3	Clone #4	Clone #5	Clone #6	Clone #7	Mean	SD		Clone #1	Clone #2	Clone #3	Mean	SD	P Value
Pab1RFP granule+ cells	63	39	61	100	48	58	76				50	32	30
Total cells	236	221	272	348	230	300	245				354	207	202
SG (%)	26.6949	17.6471	22.4265	28.7356	20.8696	19.3333	31.0204	23.8182	5.05234		14.1243	15.4589	14.8515	14.8116	0.668216	0.003 (**)

[truncated: 28 more sheets: Figure 2h, Figure 3a, Figure 3b, Figure 3c, Figure 4b, Figure 4d, Figure 4e, Figure 4f, Figure 4h, Figure 7a, Figure 7b, Figure 7c, Figure 7e, Figure 7f, Supplementary Fig. 1a, Supplementary Fig. 1b, Supplementary Fig. 2a, Supplementary Fig. 2b, Supplementary Fig. 2c, Supplementary Fig. 2d …]
